# Supplementary material for: Establishment of a Direct Competitive ELISA for Camel FGF21 Detection
Source: Vet Sci. 2025 Feb 14;12(2):170. doi: 10.3390/vetsci12020170 (PMC11861717; doi:10.3390/vetsci12020170)
Supplement: Supplementary file 1 [file vetsci-12-00170-s001.zip]

Archive with 1 entries (1 files):
- vetsci-3462635-supplementary.pdf
